# Supplementary material for: A Systematic Review and Meta-Analysis of the Prognostic Impact of Pretreatment Fluorodeoxyglucose Positron Emission Tomography/Computed Tomography Parameters in Patients with Locally Advanced Cervical Cancer Treated with Concomitant Chemoradiotherapy
Source: Diagnostics (Basel). 2021 Jul 14;11(7):1258. doi: 10.3390/diagnostics11071258 (PMC8304455; doi:10.3390/diagnostics11071258)
Supplement: Supplementary file 1 [file diagnostics-11-01258-s001.zip]

Archive with 8 entries (8 files):
- Figure S1.tiff
- Figure S2.tiff
- Figure S3.tiff
- Figure S4.tiff
- Table S1.pdf
- Table S2.pdf
- Table S3.pdf
- Table S4.pdf
